# Supplementary material for: Clinical study on the safety and feasibility of AiWalker-K for lower limbs exercise rehabilitation in children with cerebral palsy
Source: PLoS One. 2024 May 22;19(5):e0303517. doi: 10.1371/journal.pone.0303517 (PMC11111022; doi:10.1371/journal.pone.0303517)
Supplement: S1 File — (XLSX) [file pone.0303517.s005.xlsx]

## Sheet: Sheet1
	average heart rate	rest		exercise					average systolic blood pressure	rest		exercise
	ID	mean	SD	mean	SD	t	P-value		ID	mean	SD	mean	SD	t	P-value
	1	94.7	1.3	98.7	1.72	-8.293	0		1	91.9	1.02	94.95	2.21	-5.589	0
	2	87.35	1.46	91.6	2.11	-7.4	0		2	96.75	0.72	99.3	2.17	-4.87	0
	3	90.3	1.81	93.45	1.84	-8.345	0		3	92.15	0.58	94.95	1.82	-6.36	0
	4	90.1	1.92	93.25	1.92	-5.006	0		4	88.8	0.52	91.95	2.06	-6.632	0
	5	94.85	1.31	99.3	1.87	-8.729	0		5	90.7	1.26	93.45	2.95	-3.848	0
	6	89.5	1	93.6	2.14	-7.77	0		6	93.85	0.75	96.6	1.6	-6.799	0
	7	95.9	0.91	99.6	1.93	-7.751	0		7	92.85	0.59	95.65	2.08	-5.649	0
	8	88	0.97	91.75	1.45	-9.619	0		8	100.55	0.75	102.8	2.19	-4.179	0
	9	87.05	0.94	90.95	1.93	-8.109	0		9	92.95	0.39	95.95	2.28	-5.648	0
	10	88.1	0.55	92	1.45	-11.234	0		10	91.9	0.72	94.85	2.58	-4.806	0
	11	84.05	0.99	87.5	1.43	-8.835	0		11	94.75	0.97	97.45	2.01	-5.296	0
	12	96	0.46	99.5	1.15	-12.67	0		12	90.6	0.88	93.9	2.57	-5.321	0
	13	89	1.08	92.45	2.01	-6.761	0		13	93.85	0.75	96.9	2.71	-4.839	0
	14	91	0.86	94.65	1.87	-7.928	0		14	92.25	0.97	95.05	2.48	-4.56	0
	15	87	0.92	91.05	3.6	-4.869	0		15	93.45	0.6	96.15	2.68	-4.245	0
	16	96.8	1.85	100.2	1.85	-7.684	0		16	90.65	1.09	94.05	2.91	-5.019	0
	17	85.85	0.99	89.65	2.15	-7.158	0		17	93.05	0.39	95.3	2.79	-3.471	0.001
	18	92.05	0.83	95.3	1.66	-7.849	0		18	92.5	0.83	95.45	2.82	-4.417	0
	19	88	0.73	91.85	1.9	-8.468	0		19	97.65	0.99	100.45	2.63	-4.379	0
	20	86.35	0.75	90.25	1.77	-9.067	0		20	94.75	0.79	97.4	2.23	-4.9	0
	21	98.7	0.86	102.05	1.6	-8.218	0		21	88.3	1.03	91.75	2.9	-4.862	0
	22	92.05	1.09	95.7	1.59	-8.435	0		22	89.15	0.49	92.4	2.19	-6.305	0
	23	90	1.33	93.8	1.9	-7.292	0		23	92.4	1.14	95.15	2.87	-4.026	0
				2
	average diastolic blood pressure	rest		exercise
	ID	mean	SD	mean	SD	t	P-value
	1	59.05	0.22	61.6	0.5	-7.515	0
	2	59.45	1.17	61.95	0.22	-4.517	0
	3	55.85	0.49	59.05	1.28	-10.687	0
	4	57.5	1.19	60.2	1.91	-5.366	0
	5	58.1	0.44	60.9	1.91	-6.362	0
	6	57	0.65	59.6	2.16	-5.048	0
	7	54.9	0.72	57.5	1.73	-6.323	0
	8	62.75	0.55	64.95	1.76	-5.332	0
	9	56.8	0.52	59.45	1.49	-7.604	0
	10	55.95	0.6	58.85	1.69	-7.209	0
	11	59.1	0.64	61.4	1.5	-6.303	0
	12	54.15	0.59	56.8	1.76	-6.371	0
	13	57.8	0.52	60.55	2.35	-5.108	0
	14	56	0.46	59.05	1.98	-6.691	0
	15	56.9	0.55	59.5	2.04	-5.504	0
	16	54.3	0.57	59.85	1.69	-6.378	0
	17	57	0.45	59	1.56	-5.514	0
	18	55.9	0.55	58.7	2.29	-5.301	0
	19	60.6	0.59	62.7	1.87	-4.791	0
	20	58	0.45	60.8	2.04	-5.984	0
	21	54.1	0.55	56.8	1.57	-7.37	0
	22	54.75	0.72	57.55	1.88	-6.232	0
	23	55.85	0.98	58.8	1.5	-7.318	0
