# Supplementary material for: Clinical study on the safety and feasibility of AiWalker-K for lower limbs exercise rehabilitation in children with cerebral palsy
Source: PLoS One. 2024 May 22;19(5):e0303517. doi: 10.1371/journal.pone.0303517 (PMC11111022; doi:10.1371/journal.pone.0303517)
Supplement: S2 File — (XLSX) [file pone.0303517.s006.xlsx]

## Sheet: Sheet1
	Treatment effects						Period effects
			Mean±SD	t	P-value				Mean±SD	t	P-value
	GMFM-D	ΔA	2.26087±1.05388	4.144	<0.001		GMFM-D	Δ1	1.7391±1.05388	-0.283	0.78
	GMFM-D	ΔR	1.30435±0.87567				GMFM-D	Δ2	1.8261±1.11405
	GMFM-E	ΔA	5.04348±2.12085	12.618	<0.001		GMFM-E	Δ1	3.1304±2.54602	-0.118	0.907
	GMFM-E	ΔR	1.30435±0.87567				GMFM-E	Δ2	3.2174±2.51444
	PBS	ΔA	4.47826±0.99405	31.812	<0.001		PBS	Δ1	3.4348±1.40861	-0.202	0.842
	PBS	ΔR	2.47826±0.99405				PBS	Δ2	3.5217±1.44189
	6MWT	ΔA	13.56522±2.65991	25.782	<0.001		6MWT	Δ1	10.3043±4.30047	-0.295	0.771
	6MWT	ΔR	7.43478±3.11632				6MWT	Δ2	10.6957±4.22584
	PCI	ΔA	0.0565±0.04869	-0.772	0.448		PCI	Δ1	0.077±0.06823	-0.974	0.341
	PCI	ΔR	0.06559±0.06245				PCI	Δ2	0.04509±0.03355
	EVGS	ΔA	2.88889±0.7584	4.014	0.001		EVGS	Δ1	2.3889±0.91644	-0.203	0.842
	EVGS	ΔR	1.94444±0.72536				EVGS	Δ2	2.4444±0.85559
	Carry-over effects						Follow-up effects
			Mean±SD	t	P-value				Mean±SD	t	P-value
	GMFM-D	Group1+	3.6364±1.5667	0.201	0.843		GMFM-D	Group1	19±8.1853	0.466	0.646
	GMFM-D	Group2+	3.5±1.6787				GMFM-D	Group2	17.6667±5.3484
	GMFM-E	Group1+	6.5455±2.9787	0.305	0.764		GMFM-E	Group1	19.4545±7.43446	0.829	0.416
	GMFM-E	Group2+	6.1667±2.9797				GMFM-E	Group2	17.4167±3.98767
	PBS	Group1+	6.9091±2.07145	-0.108	0.914		PBS	Group1	24.2727±10.9187	0.175	0.863
	PBS	Group2+	7±1.95402				PBS	Group2	23.5±10.2203
	6MWT	Group1+	21.0909±6.34751	0.072	0.943		6MWT	Group1	149.8182±27.4656	1.106	0.281
	6MWT	Group2+	20.9167±5.2821				6MWT	Group2	137.1667±27.3357
	PCI	Group1+	0.10117±0.0867	-0.994	0.332		PCI	Group1	0.5391±0.1248	-0.247	0.807
	PCI	Group2+	0.14131±0.10504				PCI	Group2	0.5525±0.1345
	EVGS	Group1+	4.8889±1.1666	0.171	0.866		EVGS	Group1	16.444±6.6729	1.225	0.238
	EVGS	Group2+	4.7778±1.5634				EVGS	Group2	13.333±3.6742
